# Supplementary material for: Characterization and Evaluation of Layered Bi2WO6 Nanosheets as a New Antibacterial Agent
Source: Antibiotics (Basel). 2021 Sep 3;10(9):1068. doi: 10.3390/antibiotics10091068 (PMC8468918; doi:10.3390/antibiotics10091068)
Supplement: Supplementary file 1 [file antibiotics-10-01068-s001.zip]

Archive with 1 entries (1 files):
- antibiotics-1323914-supplementary.pdf
